# Supplementary material for: Seqinspector: position-based navigation through the ChIP-seq data landscape to identify gene expression regulators
Source: BMC Bioinformatics. 2016 Feb 12;17:85. doi: 10.1186/s12859-016-0938-4 (PMC4751710; doi:10.1186/s12859-016-0938-4)
Supplement: Additional file 1: — List of genes upregulated by dexamethason. (XLS 6 kb) [file 12859_2016_938_MOESM1_ESM.xls]

## Sheet: Sheet1
List of genes upregulated by dexamethason as described in:
Slezak, Michal, Michal Korostynski, Agnieszka Gieryk, Slawomir Golda, Jaroslaw Dzbek, Marcin Piechota, Eliza Wlazlo, Wiktor Bilecki, and Ryszard Przewlocki. Astrocytes Are a Neural Target of Morphine Action via Glucocorticoid Receptor-dependent Signaling. Glia 61, no. 4 (2013): 623-635. doi:10.1002/glia.22460.
Per1
Ddit4
Sult1a1
Sgk1
Acsl3
Spsb1
Mertk
Mapk4
Slc25a33
Errfi1
Prodh
Fam107a
Klf9
Tsc22d3
Pim3
Pdk4
Nedd9
Klf13
Rhou
Tob2
Rgs17
Axud1
Lmod1
Nuak1
