# Supplementary material for: Seqinspector: position-based navigation through the ChIP-seq data landscape to identify gene expression regulators
Source: BMC Bioinformatics. 2016 Feb 12;17:85. doi: 10.1186/s12859-016-0938-4 (PMC4751710; doi:10.1186/s12859-016-0938-4)
Supplement: Additional file 2: — List of SP1 binding sites in GM12878 human lymphoblastoid cells. (XLS 92 kb) [file 12859_2016_938_MOESM2_ESM.xls]

## Sheet: Peaks
Top 358 peaks for SP1 binding as defined by ChIP-seq. GEO GSM803363. In the broadPeak format.
chr16	30254029	30255503	peak8575	1000	0	3233.06	-1	-1
chr4	49268883	49272093	peak17210	1000	0	3233.06	-1	-1
chr1	145968637	145969897	peak1790	998	0	3228.29	-1	-1
chr1	147510371	147511631	peak1828	998	0	3228.29	-1	-1
chr12	113658622	113659359	peak5706	997	0	3226.07	-1	-1
chr5	176852757	176853828	peak19268	997	0	3225.28	-1	-1
chr8	145158958	145159556	peak22989	996	0	3221.92	-1	-1
chr1	153895309	153895934	peak2139	996	0	3221.3	-1	-1
chr19	18314766	18315630	peak11376	995	0	3219.84	-1	-1
chr9	42017765	42020309	peak23302	995	0	3217.75	-1	-1
chr16	22526477	22527855	peak8402	995	0	3217.04	-1	-1
chr16	21865833	21867316	peak8302	989	0	3199.24	-1	-1
chr2	114194869	114196444	peak13220	989	0	3198.09	-1	-1
chr16	33042305	33045410	peak8738	986	0	3189.18	-1	-1
chr5	96270579	96271914	peak18819	982	0	3177.1	-1	-1
chr16	29514060	29515534	peak8506	980	0	3169.63	-1	-1
chr2	71453997	71454765	peak12554	979	0	3168.01	-1	-1
chr19	41256199	41257283	peak11680	978	0	3164.17	-1	-1
chr19	1652634	1653518	peak10840	977	0	3160.55	-1	-1
chr3	88107979	88108524	peak16245	976	0	3155.64	-1	-1
chr3	152878654	152879604	peak16574	975	0	3154.67	-1	-1
chr19	55972768	55973508	peak12048	972	0	3144.53	-1	-1
chr11	105892748	105893563	peak4700	972	0	3144.49	-1	-1
chr9	46686579	46688827	peak23888	968	0	3130.56	-1	-1
chr6	26923096	26925045	peak19682	966	0	3126.24	-1	-1
chr16	30621471	30622157	peak8623	965	0	3120.04	-1	-1
chr11	62598652	62600022	peak4356	964	0	3118.43	-1	-1
chr1	563964	570507	peak76	958	0	3100	-1	-1
chr1	1623637	1625130	peak128	958	0	3100	-1	-1
chr1	1676923	1678396	peak133	958	0	3100	-1	-1
chr1	6844877	6845626	peak207	958	0	3100	-1	-1
chr1	11322414	11323067	peak261	958	0	3100	-1	-1
chr1	16839321	16842706	peak312	958	0	3100	-1	-1
chr1	16992021	16995419	peak339	958	0	3100	-1	-1
chr1	17065624	17068308	peak355	958	0	3100	-1	-1
chr1	17221116	17223868	peak372	958	0	3100	-1	-1
chr1	27018469	27020051	peak491	958	0	3100	-1	-1
chr1	27021715	27022414	peak492	958	0	3100	-1	-1
chr1	110880904	110882273	peak991	958	0	3100	-1	-1
chr1	120837413	120839273	peak1098	958	0	3100	-1	-1
chr1	121351555	121360490	peak1110	958	0	3100	-1	-1
chr1	121478209	121483655	peak1136	958	0	3100	-1	-1
chr1	142935734	142942064	peak1369	958	0	3100	-1	-1
chr1	143278313	143281034	peak1485	958	0	3100	-1	-1
chr1	143281063	143284116	peak1486	958	0	3100	-1	-1
chr1	143437776	143441670	peak1554	958	0	3100	-1	-1
chr1	143742207	143744654	peak1638	958	0	3100	-1	-1
chr1	143912803	143914671	peak1651	958	0	3100	-1	-1
chr1	144337885	144341035	peak1678	958	0	3100	-1	-1
chr1	144518660	144521209	peak1703	958	0	3100	-1	-1
chr1	147929729	147932173	peak1865	958	0	3100	-1	-1
chr1	147992800	147995219	peak1877	958	0	3100	-1	-1
chr1	148239961	148242535	peak1909	958	0	3100	-1	-1
chr1	148603966	148606515	peak1939	958	0	3100	-1	-1
chr1	148765996	148768338	peak1974	958	0	3100	-1	-1
chr1	149513149	149515486	peak2045	958	0	3100	-1	-1
chr1	149577069	149578604	peak2057	958	0	3100	-1	-1
chr1	149813808	149814933	peak2080	958	0	3100	-1	-1
chr1	149821978	149823103	peak2081	958	0	3100	-1	-1
chr1	150601358	150602510	peak2103	958	0	3100	-1	-1
chr1	151253607	151255126	peak2117	958	0	3100	-1	-1
chr1	151762792	151763591	peak2124	958	0	3100	-1	-1
chr1	154946722	154947743	peak2161	958	0	3100	-1	-1
chr1	206136979	206138762	peak2574	958	0	3100	-1	-1
chr1	236260176	236260864	peak2821	958	0	3100	-1	-1
chr10	42354857	42397415	peak3210	958	0	3100	-1	-1
chr10	42596604	42602202	peak3219	958	0	3100	-1	-1
chr10	76585592	76586758	peak3471	958	0	3100	-1	-1
chr11	9481994	9482775	peak3990	958	0	3100	-1	-1
chr11	10529232	10531943	peak4004	958	0	3100	-1	-1
chr11	13298748	13299392	peak4014	958	0	3100	-1	-1
chr11	51581386	51594254	peak4253	958	0	3100	-1	-1
chr11	59383055	59384169	peak4303	958	0	3100	-1	-1
chr11	62521240	62522019	peak4351	958	0	3100	-1	-1
chr11	63952947	63953797	peak4371	958	0	3100	-1	-1
chr11	125462235	125462956	peak4836	958	0	3100	-1	-1
chr12	6960212	6961903	peak4963	958	0	3100	-1	-1
chr12	53773040	53774113	peak5352	958	0	3100	-1	-1
chr12	54673272	54674794	peak5365	958	0	3100	-1	-1
chr12	56211215	56212002	peak5373	958	0	3100	-1	-1
chr12	56367199	56368086	peak5378	958	0	3100	-1	-1
chr12	57039586	57040258	peak5396	958	0	3100	-1	-1
chr13	98084895	98085896	peak6207	958	0	3100	-1	-1
chr13	110076324	110076803	peak6256	958	0	3100	-1	-1
chr13	111367440	111368261	peak6273	958	0	3100	-1	-1
chr13	114427840	114429625	peak6297	958	0	3100	-1	-1
chr14	20929424	20930371	peak6369	958	0	3100	-1	-1
chr14	21737373	21738444	peak6378	958	0	3100	-1	-1
chr14	24583199	24584692	peak6420	958	0	3100	-1	-1
chr14	35015525	35016847	peak6460	958	0	3100	-1	-1
chr14	35024633	35025856	peak6461	958	0	3100	-1	-1
chr14	58764517	58765452	peak6557	958	0	3100	-1	-1
chr14	73925116	73925782	peak6694	958	0	3100	-1	-1
chr14	78082978	78083636	peak6751	958	0	3100	-1	-1
chr14	96000788	96001504	peak6861	958	0	3100	-1	-1
chr14	104181676	104182249	peak6925	958	0	3100	-1	-1
chr14	105957013	105957775	peak6940	958	0	3100	-1	-1
chr14	106041263	106042300	peak6949	958	0	3100	-1	-1
chr14	106162252	106163183	peak6958	958	0	3100	-1	-1
chr15	75743823	75745202	peak7548	958	0	3100	-1	-1
chr15	82646295	82647532	peak7618	958	0	3100	-1	-1
chr15	82798091	82799328	peak7635	958	0	3100	-1	-1
chr15	82943782	82945019	peak7642	958	0	3100	-1	-1
chr15	83022782	83024019	peak7657	958	0	3100	-1	-1
chr15	83182669	83183906	peak7674	958	0	3100	-1	-1
chr15	84898545	84899866	peak7702	958	0	3100	-1	-1
chr15	85777741	85778973	peak7732	958	0	3100	-1	-1
chr15	89631095	89631847	peak7759	958	0	3100	-1	-1
chr15	90118295	90118908	peak7764	958	0	3100	-1	-1
chr16	1832479	1833021	peak7921	958	0	3100	-1	-1
chr16	2955247	2956258	peak7957	958	0	3100	-1	-1
chr16	28371359	28372719	peak8454	958	0	3100	-1	-1
chr16	28765191	28766551	peak8465	958	0	3100	-1	-1
chr16	28961816	28962448	peak8473	958	0	3100	-1	-1
chr16	29465201	29466106	peak8504	958	0	3100	-1	-1
chr16	30204543	30205448	peak8573	958	0	3100	-1	-1
chr16	30381683	30382749	peak8609	958	0	3100	-1	-1
chr16	46385718	46440347	peak8855	958	0	3100	-1	-1
chr16	57768941	57769899	peak8936	958	0	3100	-1	-1
chr16	58663548	58664625	peak8941	958	0	3100	-1	-1
chr17	2304172	2305415	peak9312	958	0	3100	-1	-1
chr17	4870208	4871283	peak9347	958	0	3100	-1	-1
chr17	8059391	8060334	peak9418	958	0	3100	-1	-1
chr17	17875481	17876354	peak9505	958	0	3100	-1	-1
chr17	18963913	18968740	peak9534	958	0	3100	-1	-1
chr17	19014445	19017226	peak9539	958	0	3100	-1	-1
chr17	19090017	19094835	peak9553	958	0	3100	-1	-1
chr17	22244350	22263054	peak9598	958	0	3100	-1	-1
chr17	25262957	25268099	peak9599	958	0	3100	-1	-1
chr17	26367925	26368941	peak9619	958	0	3100	-1	-1
chr17	29034635	29036114	peak9653	958	0	3100	-1	-1
chr17	34417025	34418286	peak9701	958	0	3100	-1	-1
chr17	38573920	38574684	peak9782	958	0	3100	-1	-1
chr17	43697291	43697890	peak9894	958	0	3100	-1	-1
chr17	44438908	44439613	peak9901	958	0	3100	-1	-1
chr17	44656833	44657570	peak9909	958	0	3100	-1	-1
chr17	45726555	45727464	peak9928	958	0	3100	-1	-1
chr17	45972951	45974076	peak9931	958	0	3100	-1	-1
chr17	56594960	56595920	peak10014	958	0	3100	-1	-1
chr17	57232214	57233269	peak10024	958	0	3100	-1	-1
chr17	61919894	61920763	peak10063	958	0	3100	-1	-1
chr17	74260567	74261483	peak10225	958	0	3100	-1	-1
chr17	79212653	79213310	peak10312	958	0	3100	-1	-1
chr17	79818352	79819108	peak10325	958	0	3100	-1	-1
chr18	14132178	14132848	peak10466	958	0	3100	-1	-1
chr18	15375405	15376163	peak10499	958	0	3100	-1	-1
chr18	18510815	18520471	peak10514	958	0	3100	-1	-1
chr18	77378325	77380852	peak10734	958	0	3100	-1	-1
chr19	2944706	2945425	peak10901	958	0	3100	-1	-1
chr19	4246638	4247597	peak10938	958	0	3100	-1	-1
chr19	4328103	4329006	peak10940	958	0	3100	-1	-1
chr19	4342577	4343604	peak10941	958	0	3100	-1	-1
chr19	4471408	4472369	peak10945	958	0	3100	-1	-1
chr19	4968459	4969258	peak10958	958	0	3100	-1	-1
chr19	6372334	6372963	peak10976	958	0	3100	-1	-1
chr19	6424697	6425761	peak10979	958	0	3100	-1	-1
chr19	6737088	6738149	peak11008	958	0	3100	-1	-1
chr19	7894287	7895182	peak11054	958	0	3100	-1	-1
chr19	8454604	8455454	peak11080	958	0	3100	-1	-1
chr19	8851820	8856509	peak11086	958	0	3100	-1	-1
chr19	8858049	8863860	peak11088	958	0	3100	-1	-1
chr19	8864015	8878955	peak11089	958	0	3100	-1	-1
chr19	8878984	8885210	peak11090	958	0	3100	-1	-1
chr19	8885243	8890522	peak11091	958	0	3100	-1	-1
chr19	10490998	10491846	peak11124	958	0	3100	-1	-1
chr19	10827861	10828918	peak11137	958	0	3100	-1	-1
chr19	11485037	11486185	peak11157	958	0	3100	-1	-1
chr19	14062763	14063387	peak11250	958	0	3100	-1	-1
chr19	14116872	14117796	peak11253	958	0	3100	-1	-1
chr19	14247253	14248201	peak11259	958	0	3100	-1	-1
chr19	14317511	14319045	peak11260	958	0	3100	-1	-1
chr19	15529526	15530307	peak11289	958	0	3100	-1	-1
chr19	17377516	17378420	peak11338	958	0	3100	-1	-1
chr19	17419891	17420601	peak11343	958	0	3100	-1	-1
chr19	18303331	18304204	peak11375	958	0	3100	-1	-1
chr19	19174115	19175200	peak11398	958	0	3100	-1	-1
chr19	19496110	19496719	peak11404	958	0	3100	-1	-1
chr19	33462708	33463361	peak11527	958	0	3100	-1	-1
chr19	36119463	36120124	peak11559	958	0	3100	-1	-1
chr19	36248559	36249197	peak11571	958	0	3100	-1	-1
chr19	37262051	37262711	peak11590	958	0	3100	-1	-1
chr19	39340443	39341549	peak11624	958	0	3100	-1	-1
chr19	41768806	41770431	peak11686	958	0	3100	-1	-1
chr19	42772274	42773516	peak11708	958	0	3100	-1	-1
chr19	45393361	45394694	peak11762	958	0	3100	-1	-1
chr19	45681315	45682399	peak11774	958	0	3100	-1	-1
chr19	46498160	46498933	peak11807	958	0	3100	-1	-1
chr19	48971920	48973135	peak11869	958	0	3100	-1	-1
chr19	50179416	50180691	peak11920	958	0	3100	-1	-1
chr19	50269385	50270337	peak11922	958	0	3100	-1	-1
chr19	54640520	54641532	peak12018	958	0	3100	-1	-1
chr19	54663043	54663976	peak12019	958	0	3100	-1	-1
chr19	55850437	55851330	peak12045	958	0	3100	-1	-1
chr2	27008425	27009005	peak12287	958	0	3100	-1	-1
chr2	44394810	44396190	peak12386	958	0	3100	-1	-1
chr2	70141587	70142322	peak12537	958	0	3100	-1	-1
chr2	74684992	74685730	peak12587	958	0	3100	-1	-1
chr2	86946687	86947624	peak12636	958	0	3100	-1	-1
chr2	87303347	87304234	peak12650	958	0	3100	-1	-1
chr2	88926763	88927922	peak12702	958	0	3100	-1	-1
chr2	89866415	89880120	peak12712	958	0	3100	-1	-1
chr2	90371444	90394690	peak12721	958	0	3100	-1	-1
chr2	91595022	91616178	peak12760	958	0	3100	-1	-1
chr2	92291620	92322829	peak12876	958	0	3100	-1	-1
chr2	240565991	240566736	peak13852	958	0	3100	-1	-1
chr2	242294807	242295769	peak13873	958	0	3100	-1	-1
chr20	32307900	32308533	peak14122	958	0	3100	-1	-1
chr20	44440814	44441381	peak14235	958	0	3100	-1	-1
chr20	44485850	44486420	peak14236	958	0	3100	-1	-1
chr20	56004463	56005208	peak14366	958	0	3100	-1	-1
chr20	62573191	62573932	peak14427	958	0	3100	-1	-1
chr21	9695090	9697050	peak14503	958	0	3100	-1	-1
chr21	9698089	9701066	peak14505	958	0	3100	-1	-1
chr21	10084840	10088151	peak14636	958	0	3100	-1	-1
chr21	43497976	43498968	peak14969	958	0	3100	-1	-1
chr21	44772265	44773308	peak15002	958	0	3100	-1	-1
chr21	47604063	47604889	peak15047	958	0	3100	-1	-1
chr22	18588635	18590021	peak15126	958	0	3100	-1	-1
chr22	37171943	37172713	peak15523	958	0	3100	-1	-1
chr22	40439920	40440959	peak15608	958	0	3100	-1	-1
chr22	50273042	50273804	peak15715	958	0	3100	-1	-1
chr22	50338310	50339503	peak15719	958	0	3100	-1	-1
chr3	33481899	33482729	peak15923	958	0	3100	-1	-1
chr3	96335949	96337401	peak16281	958	0	3100	-1	-1
chr3	114865911	114867023	peak16377	958	0	3100	-1	-1
chr3	119813410	119814676	peak16400	958	0	3100	-1	-1
chr4	48782087	48782796	peak17156	958	0	3100	-1	-1
chr4	49093165	49128838	peak17159	958	0	3100	-1	-1
chr4	49128855	49158775	peak17160	958	0	3100	-1	-1
chr4	49280538	49283387	peak17214	958	0	3100	-1	-1
chr4	49283443	49289546	peak17215	958	0	3100	-1	-1
chr4	49289624	49295296	peak17216	958	0	3100	-1	-1
chr4	49295628	49301358	peak17217	958	0	3100	-1	-1
chr4	49301670	49307695	peak17219	958	0	3100	-1	-1
chr4	49307909	49311766	peak17220	958	0	3100	-1	-1
chr4	49311983	49317721	peak17221	958	0	3100	-1	-1
chr4	49317940	49330819	peak17222	958	0	3100	-1	-1
chr4	49330875	49333724	peak17223	958	0	3100	-1	-1
chr4	49511934	49517269	peak17239	958	0	3100	-1	-1
chr4	49633153	49660163	peak17292	958	0	3100	-1	-1
chr4	52708815	52709449	peak17310	958	0	3100	-1	-1
chr4	185655076	185655758	peak17760	958	0	3100	-1	-1
chr4	190154725	190156737	peak17774	958	0	3100	-1	-1
chr5	17518382	17521335	peak17918	958	0	3100	-1	-1
chr5	17521816	17524868	peak17919	958	0	3100	-1	-1
chr5	17525250	17528302	peak17920	958	0	3100	-1	-1
chr5	17528684	17530705	peak17921	958	0	3100	-1	-1
chr5	17583082	17585853	peak17923	958	0	3100	-1	-1
chr5	17588281	17591055	peak17925	958	0	3100	-1	-1
chr5	17591718	17594557	peak17926	958	0	3100	-1	-1
chr5	17595043	17597996	peak17927	958	0	3100	-1	-1
chr5	21340158	21343046	peak17944	958	0	3100	-1	-1
chr5	34243268	34246512	peak18021	958	0	3100	-1	-1
chr5	49429186	49432338	peak18112	958	0	3100	-1	-1
chr5	49432357	49441642	peak18113	958	0	3100	-1	-1
chr5	69004382	69008348	peak18266	958	0	3100	-1	-1
chr5	69138495	69142491	peak18321	958	0	3100	-1	-1
chr5	69584114	69588080	peak18419	958	0	3100	-1	-1
chr5	69695220	69699250	peak18464	958	0	3100	-1	-1
chr5	69879660	69883654	peak18513	958	0	3100	-1	-1
chr5	70013616	70017614	peak18562	958	0	3100	-1	-1
chr5	70583636	70587629	peak18660	958	0	3100	-1	-1
chr5	79945687	79948280	peak18752	958	0	3100	-1	-1
chr5	139780507	139781615	peak19046	958	0	3100	-1	-1
chr5	145826331	145827103	peak19088	958	0	3100	-1	-1
chr5	151150791	151151736	peak19124	958	0	3100	-1	-1
chr5	159546304	159547036	peak19170	958	0	3100	-1	-1
chr5	169260719	169261878	peak19199	958	0	3100	-1	-1
chr6	32145251	32146499	peak19811	958	0	3100	-1	-1
chr6	161033410	161054900	peak20474	958	0	3100	-1	-1
chr6	161055962	161067964	peak20475	958	0	3100	-1	-1
chr6	170707327	170709454	peak20516	958	0	3100	-1	-1
chr7	23803	24634	peak20566	958	0	3100	-1	-1
chr7	44887502	44888305	peak20888	958	0	3100	-1	-1
chr7	57545693	57556869	peak20951	958	0	3100	-1	-1
chr7	72476008	72477058	peak21274	958	0	3100	-1	-1
chr7	74306301	74307327	peak21363	958	0	3100	-1	-1
chr7	74987802	74988815	peak21459	958	0	3100	-1	-1
chr7	77427547	77428268	peak21577	958	0	3100	-1	-1
chr7	100183591	100184492	peak21684	958	0	3100	-1	-1
chr7	102130790	102131636	peak21738	958	0	3100	-1	-1
chr7	102229963	102230809	peak21761	958	0	3100	-1	-1
chr7	106808671	106809644	peak21824	958	0	3100	-1	-1
chr7	150725105	150725960	peak22020	958	0	3100	-1	-1
chr8	19674505	19675080	peak22262	958	0	3100	-1	-1
chr8	25315752	25316871	peak22297	958	0	3100	-1	-1
chr8	42009999	42010627	peak22397	958	0	3100	-1	-1
chr8	43825118	43828880	peak22463	958	0	3100	-1	-1
chr8	43829640	43834403	peak22465	958	0	3100	-1	-1
chr8	43835361	43838901	peak22467	958	0	3100	-1	-1
chr8	46852258	46853884	peak22476	958	0	3100	-1	-1
chr8	46854014	46857688	peak22477	958	0	3100	-1	-1
chr8	86560571	86566262	peak22651	958	0	3100	-1	-1
chr8	86568524	86570019	peak22653	958	0	3100	-1	-1
chr8	86728593	86733323	peak22658	958	0	3100	-1	-1
chr8	86733346	86734381	peak22659	958	0	3100	-1	-1
chr8	86746386	86747802	peak22662	958	0	3100	-1	-1
chr8	86750042	86756118	peak22663	958	0	3100	-1	-1
chr8	86758380	86759867	peak22664	958	0	3100	-1	-1
chr8	86768790	86774485	peak22666	958	0	3100	-1	-1
chr8	86776748	86778228	peak22667	958	0	3100	-1	-1
chr8	86780985	86786748	peak22669	958	0	3100	-1	-1
chr8	86788941	86790428	peak22671	958	0	3100	-1	-1
chr8	86796263	86801954	peak22673	958	0	3100	-1	-1
chr8	86804216	86805703	peak22674	958	0	3100	-1	-1
chr8	86808453	86814240	peak22676	958	0	3100	-1	-1
chr8	86816502	86817889	peak22678	958	0	3100	-1	-1
chr8	86820646	86826434	peak22681	958	0	3100	-1	-1
chr8	86828600	86830080	peak22683	958	0	3100	-1	-1
chr8	86832837	86838528	peak22686	958	0	3100	-1	-1
chr8	145002364	145003073	peak22982	958	0	3100	-1	-1
chr9	34988979	34989878	peak23176	958	0	3100	-1	-1
chr9	35913174	35914562	peak23193	958	0	3100	-1	-1
chr9	37465335	37466217	peak23219	958	0	3100	-1	-1
chr9	42837259	42838323	peak23505	958	0	3100	-1	-1
chr9	44992006	44994546	peak23650	958	0	3100	-1	-1
chr9	66699273	66701033	peak23991	958	0	3100	-1	-1
chr9	66970792	66972494	peak24071	958	0	3100	-1	-1
chr9	67010264	67011328	peak24097	958	0	3100	-1	-1
chr9	67309020	67309928	peak24132	958	0	3100	-1	-1
chr9	67318423	67321166	peak24140	958	0	3100	-1	-1
chr9	67790069	67792380	peak24173	958	0	3100	-1	-1
chr9	68724192	68728737	peak24397	958	0	3100	-1	-1
chr9	69063930	69067762	peak24460	958	0	3100	-1	-1
chr9	69261454	69263029	peak24503	958	0	3100	-1	-1
chr9	69670983	69672029	peak24580	958	0	3100	-1	-1
chr9	69709813	69711577	peak24603	958	0	3100	-1	-1
chr9	69882270	69884102	peak24650	958	0	3100	-1	-1
chr9	70489034	70490586	peak24829	958	0	3100	-1	-1
chr9	70494613	70497488	peak24833	958	0	3100	-1	-1
chr9	70849508	70852341	peak24876	958	0	3100	-1	-1
chr9	70856371	70857946	peak24880	958	0	3100	-1	-1
chr9	130829396	130830510	peak25262	958	0	3100	-1	-1
chr9	131842780	131843588	peak25284	958	0	3100	-1	-1
chr9	140044574	140046247	peak25400	958	0	3100	-1	-1
chr9	140135260	140135893	peak25405	958	0	3100	-1	-1
chrX	1779838	1780926	peak25489	958	0	3100	-1	-1
chrX	49047224	49048098	peak25705	958	0	3100	-1	-1
chrX	49125286	49126367	peak25706	958	0	3100	-1	-1
chrX	129299676	129300530	peak26024	958	0	3100	-1	-1
chr3	127309302	127310184	peak16456	953	0	3082.13	-1	-1
chr5	17580886	17582492	peak17922	952	0	3080.33	-1	-1
chr21	35013834	35014896	peak14901	950	0	3074.55	-1	-1
chr16	21433555	21435038	peak8233	949	0	3070.9	-1	-1
chr1	154973103	154974056	peak2165	949	0	3068.83	-1	-1
chr21	10115296	10119200	peak14655	948	0	3065.93	-1	-1
chr21	9968468	9968984	peak14593	947	0	3064.92	-1	-1
chr2	132960226	132961005	peak13367	947	0	3064.68	-1	-1
chr19	14228500	14228940	peak11258	941	0	3042.85	-1	-1
chr14	23024945	23025746	peak6394	938	0	3033.76	-1	-1
chrX	3732735	3733333	peak25503	935	0	3025	-1	-1
chr9	66552582	66555206	peak23977	933	0	3018.3	-1	-1
chr17	73775593	73776317	peak10212	932	0	3015.95	-1	-1
chr21	45174821	45175354	peak15006	932	0	3013.53	-1	-1
chr17	61627307	61627971	peak10055	931	0	3011.48	-1	-1
chr8	46839106	46840995	peak22468	929	0	3004.09	-1	-1

## Sheet: Background
358 peaks with lowest SP1 binding as defined by ChIP-seq. GEO GSM803363. In the broadPeak format.
chr22	50913410	50913683	peak15732	31	0	101.7	-1	-1
chr7	69962040	69962376	peak21243	31	0	101.7	-1	-1
chr12	10547844	10548413	peak5034	31	0	101.68	-1	-1
chr22	51059338	51059801	peak15740	31	0	101.68	-1	-1
chr5	46336803	46337377	peak18076	31	0	101.67	-1	-1
chr9	104349036	104349311	peak25074	31	0	101.67	-1	-1
chr22	31555964	31556287	peak15475	31	0	101.66	-1	-1
chr8	8041903	8042223	peak22160	31	0	101.64	-1	-1
chrX	7179638	7180149	peak25523	31	0	101.64	-1	-1
chr12	65059200	65059482	peak5433	31	0	101.63	-1	-1
chr20	44588881	44589190	peak14242	31	0	101.63	-1	-1
chr8	42195821	42196130	peak22407	31	0	101.63	-1	-1
chr15	77732746	77733068	peak7567	31	0	101.62	-1	-1
chr5	115981692	115982014	peak18895	31	0	101.62	-1	-1
chr6	2853092	2853452	peak19422	31	0	101.61	-1	-1
chr8	67340942	67341303	peak22587	31	0	101.61	-1	-1
chr14	76006533	76006914	peak6730	31	0	101.59	-1	-1
chr19	38269580	38270042	peak11595	31	0	101.59	-1	-1
chr3	100325964	100326334	peak16301	31	0	101.58	-1	-1
chr1	33891509	33891852	peak598	31	0	101.56	-1	-1
chr1	142625750	142626013	peak1184	31	0	101.56	-1	-1
chr1	143371921	143372184	peak1518	31	0	101.56	-1	-1
chr10	42690863	42691126	peak3250	31	0	101.56	-1	-1
chr12	8130072	8130335	peak4980	31	0	101.56	-1	-1
chr17	57250311	57250574	peak10026	31	0	101.56	-1	-1
chr19	909272	909535	peak10799	31	0	101.56	-1	-1
chr19	27806863	27807206	peak11498	31	0	101.56	-1	-1
chr19	53868784	53869047	peak12010	31	0	101.56	-1	-1
chr2	47924423	47924686	peak12411	31	0	101.56	-1	-1
chr2	87235813	87236076	peak12649	31	0	101.56	-1	-1
chr2	88060467	88060730	peak12685	31	0	101.56	-1	-1
chr2	107011504	107011767	peak13038	31	0	101.56	-1	-1
chr20	23837810	23838073	peak14019	31	0	101.56	-1	-1
chr20	49434817	49435226	peak14322	31	0	101.56	-1	-1
chr21	9762776	9763039	peak14553	31	0	101.56	-1	-1
chr21	10179116	10179379	peak14697	31	0	101.56	-1	-1
chr22	18669165	18669428	peak15134	31	0	101.56	-1	-1
chr22	21537270	21537533	peak15311	31	0	101.56	-1	-1
chr22	21663805	21664068	peak15332	31	0	101.56	-1	-1
chr5	69148050	69148313	peak18326	31	0	101.56	-1	-1
chr5	69578267	69578530	peak18414	31	0	101.56	-1	-1
chr5	69704800	69705063	peak18469	31	0	101.56	-1	-1
chr5	69873842	69874105	peak18508	31	0	101.56	-1	-1
chr5	70023198	70023461	peak18567	31	0	101.56	-1	-1
chr5	70493232	70493495	peak18619	31	0	101.56	-1	-1
chr5	70639388	70639651	peak18685	31	0	101.56	-1	-1
chr7	72353032	72353295	peak21263	31	0	101.56	-1	-1
chr9	41898844	41899107	peak23283	31	0	101.56	-1	-1
chr9	42566436	42566699	peak23430	31	0	101.56	-1	-1
chr9	45475908	45476171	peak23699	31	0	101.56	-1	-1
chr9	45776455	45776718	peak23761	31	0	101.56	-1	-1
chr9	46899589	46899852	peak23907	31	0	101.56	-1	-1
chr9	67742767	67743030	peak24163	31	0	101.56	-1	-1
chr9	68264044	68264307	peak24254	31	0	101.56	-1	-1
chr9	68507017	68507280	peak24352	31	0	101.56	-1	-1
chr9	69410591	69410854	peak24542	31	0	101.56	-1	-1
chr9	69794951	69795214	peak24641	31	0	101.56	-1	-1
chr9	70612166	70612429	peak24846	31	0	101.56	-1	-1
chrX	70714647	70714910	peak25894	31	0	101.56	-1	-1
chr3	16558378	16558860	peak15869	31	0	101.54	-1	-1
chr6	34880506	34880803	peak19869	31	0	101.54	-1	-1
chr10	25754896	25755132	peak3111	31	0	101.52	-1	-1
chr10	51623121	51623357	peak3322	31	0	101.52	-1	-1
chr10	67188451	67188687	peak3383	31	0	101.52	-1	-1
chr16	32845775	32846011	peak8729	31	0	101.52	-1	-1
chr8	7994018	7994254	peak22153	31	0	101.52	-1	-1
chr8	8044340	8044576	peak22162	31	0	101.52	-1	-1
chr10	45932885	45933148	peak3279	31	0	101.51	-1	-1
chr1	203734029	203734456	peak2535	31	0	101.5	-1	-1
chr22	24902615	24903042	peak15415	31	0	101.5	-1	-1
chr1	161493595	161493805	peak2297	31	0	101.49	-1	-1
chr7	55809227	55809437	peak20943	31	0	101.49	-1	-1
chr17	75606328	75606611	peak10255	31	0	101.48	-1	-1
chr2	204538668	204538950	peak13638	31	0	101.48	-1	-1
chr1	109419277	109419586	peak973	31	0	101.45	-1	-1
chr11	96514150	96514487	peak4679	31	0	101.44	-1	-1
chr12	32040093	32040445	peak5181	31	0	101.44	-1	-1
chr12	92172627	92173025	peak5514	31	0	101.43	-1	-1
chr3	44089996	44090391	peak15970	31	0	101.42	-1	-1
chr2	96971163	96971733	peak12944	31	0	101.4	-1	-1
chr1	142805680	142806001	peak1268	31	0	101.38	-1	-1
chr11	48775280	48775601	peak4174	31	0	101.38	-1	-1
chr1	143522830	143523122	peak1609	31	0	101.33	-1	-1
chr12	105037014	105037337	peak5620	31	0	101.33	-1	-1
chr2	114226207	114226499	peak13237	31	0	101.33	-1	-1
chr20	35893532	35893824	peak14163	31	0	101.33	-1	-1
chr5	137474999	137475242	peak19012	31	0	101.33	-1	-1
chr9	37422361	37422807	peak23218	31	0	101.33	-1	-1
chr9	42687400	42687692	peak23453	31	0	101.33	-1	-1
chr9	45470133	45470425	peak23697	31	0	101.33	-1	-1
chr1	148651205	148651469	peak1952	31	0	101.27	-1	-1
chr12	8437623	8437887	peak4991	31	0	101.27	-1	-1
chr14	24106920	24107184	peak6418	31	0	101.27	-1	-1
chr16	33919347	33919855	peak8808	31	0	101.27	-1	-1
chr16	48394920	48395291	peak8872	31	0	101.27	-1	-1
chr19	18699832	18700096	peak11392	31	0	101.27	-1	-1
chr2	92099917	92100181	peak12836	31	0	101.27	-1	-1
chr20	46531845	46532109	peak14273	31	0	101.27	-1	-1
chr3	197859669	197859933	peak16830	31	0	101.27	-1	-1
chr5	79514533	79514797	peak18751	31	0	101.27	-1	-1
chr8	144328643	144328907	peak22970	31	0	101.27	-1	-1
chr19	14388932	14389319	peak11262	31	0	101.26	-1	-1
chr13	50145755	50146013	peak6098	31	0	101.25	-1	-1
chr15	33963694	33964012	peak7173	31	0	101.25	-1	-1
chr4	98103188	98103446	peak17453	31	0	101.25	-1	-1
chr20	26274481	26274764	peak14036	31	0	101.23	-1	-1
chr5	150590520	150590898	peak19115	31	0	101.23	-1	-1
chr1	229339245	229339482	peak2755	31	0	101.2	-1	-1
chr12	54608505	54608796	peak5363	31	0	101.2	-1	-1
chr14	100674060	100674297	peak6886	31	0	101.2	-1	-1
chr14	106993562	106993799	peak6967	31	0	101.2	-1	-1
chr15	28968051	28968288	peak7103	31	0	101.2	-1	-1
chr16	18573448	18573685	peak8174	31	0	101.2	-1	-1
chr19	46945563	46945800	peak11810	31	0	101.2	-1	-1
chr21	45262686	45262923	peak15009	31	0	101.2	-1	-1
chr3	102210721	102210958	peak16321	31	0	101.2	-1	-1
chr5	179061342	179061579	peak19288	31	0	101.2	-1	-1
chr5	179084934	179085171	peak19289	31	0	101.2	-1	-1
chr6	64152450	64152687	peak20028	31	0	101.2	-1	-1
chr8	6247433	6247670	peak22129	31	0	101.2	-1	-1
chr9	44460887	44461124	peak23624	31	0	101.2	-1	-1
chr9	66612366	66612603	peak23984	31	0	101.2	-1	-1
chrX	5081116	5081353	peak25513	31	0	101.2	-1	-1
chr5	77840262	77840698	peak18740	31	0	101.19	-1	-1
chr6	138067288	138067684	peak20297	31	0	101.19	-1	-1
chr11	3611497	3611835	peak3951	31	0	101.18	-1	-1
chr9	68412689	68414791	peak24291	31	0	101.17	-1	-1
chr11	6668238	6668527	peak3975	31	0	101.16	-1	-1
chr3	112125914	112126323	peak16353	31	0	101.16	-1	-1
chr1	143227328	143227539	peak1448	31	0	101.15	-1	-1
chr17	36244129	36244481	peak9732	31	0	101.15	-1	-1
chr5	133450022	133450391	peak18995	31	0	101.14	-1	-1
chr1	153318313	153318709	peak2129	31	0	101.12	-1	-1
chr4	24659578	24659900	peak17036	31	0	101.12	-1	-1
chr21	40721115	40721755	peak14949	31	0	101.1	-1	-1
chr7	104771498	104771862	peak21804	31	0	101.1	-1	-1
chr1	156721449	156721842	peak2206	31	0	101.09	-1	-1
chr17	62044246	62044536	peak10072	31	0	101.09	-1	-1
chr6	90984190	90984491	peak20108	31	0	101.07	-1	-1
chr12	94586954	94587279	peak5543	31	0	101.05	-1	-1
chr3	122336005	122336340	peak16426	31	0	101.05	-1	-1
chr12	68384894	68385227	peak5448	31	0	101.03	-1	-1
chr1	31238672	31239081	peak553	31	0	101.01	-1	-1
chrX	53461180	53461568	peak25725	31	0	100.99	-1	-1
chr1	143741055	143741320	peak1636	31	0	100.97	-1	-1
chr1	144337378	144337643	peak1677	31	0	100.97	-1	-1
chr1	147928577	147928842	peak1863	31	0	100.97	-1	-1
chr15	91369158	91369423	peak7786	31	0	100.97	-1	-1
chr16	22449650	22449915	peak8354	31	0	100.97	-1	-1
chr16	32136108	32136373	peak8681	31	0	100.97	-1	-1
chr2	92009223	92009488	peak12822	31	0	100.97	-1	-1
chr2	92219293	92219558	peak12853	31	0	100.97	-1	-1
chr2	95470580	95470845	peak12883	31	0	100.97	-1	-1
chr2	97996149	97996414	peak12978	31	0	100.97	-1	-1
chr2	98042443	98042708	peak12979	31	0	100.97	-1	-1
chr21	9933657	9933922	peak14571	31	0	100.97	-1	-1
chr3	129815003	129815268	peak16487	31	0	100.97	-1	-1
chr3	175195630	175195885	peak16648	31	0	100.97	-1	-1
chr3	197844549	197844814	peak16828	31	0	100.97	-1	-1
chr4	142253812	142254120	peak17605	31	0	100.97	-1	-1
chr4	122722116	122722547	peak17540	31	0	100.96	-1	-1
chr12	10516007	10516381	peak5030	31	0	100.95	-1	-1
chr2	228324749	228325178	peak13742	31	0	100.95	-1	-1
chr8	66475953	66476174	peak22577	31	0	100.94	-1	-1
chr1	84854459	84854848	peak885	31	0	100.92	-1	-1
chr5	138090680	138091069	peak19025	31	0	100.92	-1	-1
chr9	130628887	130629146	peak25253	31	0	100.92	-1	-1
chr2	123464864	123465161	peak13304	31	0	100.91	-1	-1
chr9	3475326	3475666	peak23075	31	0	100.9	-1	-1
chr1	143209071	143209309	peak1436	31	0	100.89	-1	-1
chr17	60005185	60005489	peak10044	31	0	100.89	-1	-1
chr2	97846918	97847156	peak12971	31	0	100.89	-1	-1
chr2	101499727	101499965	peak13020	31	0	100.89	-1	-1
chr2	174223920	174224333	peak13518	31	0	100.89	-1	-1
chr3	15982988	15983226	peak15857	31	0	100.89	-1	-1
chr4	3944131	3944369	peak16911	31	0	100.89	-1	-1
chr4	127176886	127177124	peak17557	31	0	100.89	-1	-1
chr5	44975633	44975871	peak18067	31	0	100.89	-1	-1
chr7	44053336	44053574	peak20869	31	0	100.89	-1	-1
chr8	83170220	83170458	peak22644	31	0	100.89	-1	-1
chr9	42241013	42241251	peak23360	31	0	100.89	-1	-1
chr9	68297185	68297423	peak24262	31	0	100.89	-1	-1
chr10	112009193	112009584	peak3711	31	0	100.88	-1	-1
chr15	52394152	52394582	peak7312	31	0	100.88	-1	-1
chr1	143253725	143254048	peak1467	31	0	100.86	-1	-1
chr4	156383383	156383634	peak17659	31	0	100.86	-1	-1
chr11	117060245	117060540	peak4760	31	0	100.85	-1	-1
chr1	167079828	167080193	peak2332	31	0	100.84	-1	-1
chr14	60864341	60864553	peak6572	31	0	100.81	-1	-1
chr5	69081662	69081874	peak18294	31	0	100.81	-1	-1
chr5	70465526	70465738	peak18611	31	0	100.81	-1	-1
chr8	86768183	86768395	peak22665	31	0	100.81	-1	-1
chr8	86795656	86795868	peak22672	31	0	100.81	-1	-1
chr3	69491998	69492352	peak16144	31	0	100.8	-1	-1
chr5	65892015	65892249	peak18201	31	0	100.8	-1	-1
chr1	364781	365075	peak36	31	0	100.78	-1	-1
chr1	27957945	27958480	peak512	31	0	100.78	-1	-1
chr1	142841856	142842150	peak1301	31	0	100.78	-1	-1
chr15	102413289	102413583	peak7863	31	0	100.78	-1	-1
chr5	180791410	180791704	peak19324	31	0	100.78	-1	-1
chr9	67239555	67239849	peak24120	31	0	100.78	-1	-1
chr9	69601542	69601836	peak24567	31	0	100.78	-1	-1
chr2	48675360	48675762	peak12418	31	0	100.75	-1	-1
chr11	50731300	50731765	peak4231	31	0	100.72	-1	-1
chr1	205254848	205255207	peak2550	31	0	100.69	-1	-1
chr17	28690608	28691152	peak9647	31	0	100.69	-1	-1
chr20	29803829	29804126	peak14099	31	0	100.69	-1	-1
chr6	21022634	21023263	peak19585	31	0	100.69	-1	-1
chr10	133501333	133501599	peak3822	31	0	100.68	-1	-1
chr14	101711597	101711863	peak6890	31	0	100.68	-1	-1
chr15	32215348	32215614	peak7151	31	0	100.68	-1	-1
chr16	22505134	22505400	peak8392	31	0	100.68	-1	-1
chr16	33460276	33460542	peak8774	31	0	100.68	-1	-1
chr5	21350782	21351048	peak17948	31	0	100.68	-1	-1
chr5	21471759	21472025	peak17959	31	0	100.68	-1	-1
chr6	26922508	26922774	peak19681	31	0	100.68	-1	-1
chr9	41000624	41000890	peak23258	31	0	100.68	-1	-1
chr9	42417530	42417796	peak23407	31	0	100.68	-1	-1
chr9	47188164	47188430	peak23921	31	0	100.68	-1	-1
chr9	67975951	67976217	peak24236	31	0	100.68	-1	-1
chr3	127317015	127317361	peak16457	31	0	100.66	-1	-1
chr14	19033364	19033835	peak6332	31	0	100.65	-1	-1
chr3	170444411	170444731	peak16633	31	0	100.65	-1	-1
chr9	21833457	21833876	peak23142	31	0	100.64	-1	-1
chr4	86653330	86653590	peak17428	31	0	100.63	-1	-1
chr5	17315188	17315578	peak17913	31	0	100.63	-1	-1
chr5	98340613	98341010	peak18826	31	0	100.63	-1	-1
chr9	100866625	100867022	peak25052	31	0	100.63	-1	-1
chr17	57244947	57245272	peak10025	31	0	100.62	-1	-1
chr9	93704983	93705252	peak24986	31	0	100.62	-1	-1
chr19	50963389	50963759	peak11958	31	0	100.6	-1	-1
chr1	143203784	143204023	peak1433	31	0	100.58	-1	-1
chr1	146041874	146042113	peak1798	31	0	100.58	-1	-1
chr1	146465847	146466086	peak1815	31	0	100.58	-1	-1
chr1	147583649	147583888	peak1836	31	0	100.58	-1	-1
chr1	228756690	228756929	peak2754	31	0	100.58	-1	-1
chr10	16240469	16240708	peak3068	31	0	100.58	-1	-1
chr11	47416269	47416599	peak4160	31	0	100.58	-1	-1
chr16	16396196	16396435	peak8147	31	0	100.58	-1	-1
chr16	18494998	18495237	peak8167	31	0	100.58	-1	-1
chr16	90178153	90178392	peak9234	31	0	100.58	-1	-1
chr19	14923123	14923362	peak11284	31	0	100.58	-1	-1
chr19	52207122	52207441	peak11980	31	0	100.58	-1	-1
chr2	22540140	22540379	peak12255	31	0	100.58	-1	-1
chr2	90415495	90415734	peak12739	31	0	100.58	-1	-1
chr2	97858751	97858990	peak12972	31	0	100.58	-1	-1
chr2	111311043	111311282	peak13139	31	0	100.58	-1	-1
chr2	113165616	113165855	peak13197	31	0	100.58	-1	-1
chr3	75887956	75888195	peak16227	31	0	100.58	-1	-1
chr7	76680648	76680887	peak21557	31	0	100.58	-1	-1
chr8	14117684	14117923	peak22253	31	0	100.58	-1	-1
chr9	69962525	69962764	peak24669	31	0	100.58	-1	-1
chr16	16054915	16055398	peak8137	31	0	100.57	-1	-1
chr2	76027499	76027966	peak12598	31	0	100.56	-1	-1
chr8	43776267	43776732	peak22428	31	0	100.56	-1	-1
chr14	70082259	70082731	peak6656	31	0	100.55	-1	-1
chr14	106034345	106034597	peak6946	31	0	100.55	-1	-1
chr10	18940376	18940814	peak3085	31	0	100.52	-1	-1
chr14	19748472	19748767	peak6354	31	0	100.51	-1	-1
chr20	25771286	25771581	peak14026	31	0	100.51	-1	-1
chr20	26045561	26045856	peak14032	31	0	100.51	-1	-1
chr22	16094687	16094982	peak15061	31	0	100.51	-1	-1
chr22	42914932	42915227	peak15662	31	0	100.51	-1	-1
chrX	64941942	64942233	peak25875	31	0	100.51	-1	-1
chr1	53758352	53758700	peak778	31	0	100.5	-1	-1
chr1	58632838	58633051	peak801	31	0	100.48	-1	-1
chr1	185333625	185333966	peak2450	31	0	100.48	-1	-1
chr10	6976296	6976509	peak2996	31	0	100.48	-1	-1
chr17	21859379	21859592	peak9589	31	0	100.48	-1	-1
chr3	44466321	44466613	peak15972	31	0	100.48	-1	-1
chr3	128372850	128373142	peak16466	31	0	100.48	-1	-1
chr6	161695003	161695335	peak20479	31	0	100.47	-1	-1
chr12	7047106	7047418	peak4966	31	0	100.46	-1	-1
chr20	56007901	56008291	peak14367	31	0	100.46	-1	-1
chr3	101098818	101099130	peak16303	31	0	100.46	-1	-1
chr12	56224344	56224704	peak5375	31	0	100.45	-1	-1
chr3	158288700	158289068	peak16600	31	0	100.45	-1	-1
chr15	77471823	77472367	peak7564	31	0	100.43	-1	-1
chr7	87505577	87505980	peak21589	31	0	100.43	-1	-1
chrX	146957357	146957738	peak26068	31	0	100.42	-1	-1
chr20	33296850	33297208	peak14136	31	0	100.41	-1	-1
chr6	126068013	126068325	peak20224	31	0	100.41	-1	-1
chr1	226652112	226652379	peak2732	31	0	100.39	-1	-1
chr15	22680511	22680778	peak7044	31	0	100.39	-1	-1
chr16	18933503	18933770	peak8199	31	0	100.39	-1	-1
chr16	22460501	22460768	peak8361	31	0	100.39	-1	-1
chr16	29580592	29580859	peak8534	31	0	100.39	-1	-1
chr17	29046331	29046598	peak9654	31	0	100.39	-1	-1
chr2	114245511	114245778	peak13240	31	0	100.39	-1	-1
chr20	47405749	47406239	peak14289	31	0	100.39	-1	-1
chr21	10029816	10030083	peak14631	31	0	100.39	-1	-1
chr22	21487567	21487834	peak15293	31	0	100.39	-1	-1
chr5	69136217	69136484	peak18318	31	0	100.39	-1	-1
chr5	69692944	69693211	peak18461	31	0	100.39	-1	-1
chr6	10074271	10074538	peak19483	31	0	100.39	-1	-1
chr11	10336237	10336563	peak3999	31	0	100.37	-1	-1
chr14	24836934	24837211	peak6434	31	0	100.37	-1	-1
chr22	46092120	46092467	peak15698	31	0	100.36	-1	-1
chr22	16176631	16176956	peak15063	31	0	100.35	-1	-1
chr7	61640817	61641142	peak21091	31	0	100.35	-1	-1
chr3	129029070	129029461	peak16478	31	0	100.34	-1	-1
chr15	96900025	96900294	peak7818	31	0	100.33	-1	-1
chr3	144922923	144923210	peak16547	31	0	100.31	-1	-1
chr14	105282322	105282591	peak6930	31	0	100.3	-1	-1
chr15	38746106	38746473	peak7194	31	0	100.3	-1	-1
chr20	30650547	30650918	peak14111	31	0	100.3	-1	-1
chr15	42260944	42261236	peak7234	31	0	100.29	-1	-1
chr17	42706088	42706324	peak9857	31	0	100.29	-1	-1
chr14	93553016	93553313	peak6835	31	0	100.28	-1	-1
chr1	418352	418592	peak53	31	0	100.26	-1	-1
chr15	84910713	84910953	peak7705	31	0	100.26	-1	-1
chr16	33497365	33497605	peak8776	31	0	100.26	-1	-1
chr18	15176758	15176998	peak10489	31	0	100.26	-1	-1
chr2	196426773	196427138	peak13581	31	0	100.26	-1	-1
chr3	197889575	197889815	peak16833	31	0	100.26	-1	-1
chr5	180844909	180845149	peak19341	31	0	100.26	-1	-1
chr6	67414459	67414699	peak20034	31	0	100.26	-1	-1
chr6	169467611	169467851	peak20511	31	0	100.26	-1	-1
chr6	171002548	171002788	peak20547	31	0	100.26	-1	-1
chr7	61072815	61073055	peak21010	31	0	100.26	-1	-1
chr7	64625922	64626162	peak21167	31	0	100.26	-1	-1
chr7	64995084	64995324	peak21179	31	0	100.26	-1	-1
chr7	65137128	65137368	peak21185	31	0	100.26	-1	-1
chr9	66961522	66961762	peak24066	31	0	100.26	-1	-1
chr9	66963956	66964196	peak24067	31	0	100.26	-1	-1
chrX	61709154	61709507	peak25799	31	0	100.25	-1	-1
chr3	154606381	154606768	peak16577	31	0	100.24	-1	-1
chr4	178751271	178751567	peak17726	31	0	100.24	-1	-1
chr9	40128031	40128327	peak23242	31	0	100.24	-1	-1
chr9	65757996	65758292	peak23925	31	0	100.24	-1	-1
chr1	245266138	245266418	peak2863	30	0	100.22	-1	-1
chr16	15730275	15730785	peak8130	30	0	100.21	-1	-1
chrX	58488954	58489179	peak25745	30	0	100.21	-1	-1
chr18	3255613	3255955	peak10392	30	0	100.2	-1	-1
chr6	90529338	90529729	peak20102	30	0	100.19	-1	-1
chr10	52257398	52257810	peak3330	30	0	100.17	-1	-1
chr5	172333514	172333807	peak19225	30	0	100.17	-1	-1
chr11	44630733	44631196	peak4130	30	0	100.14	-1	-1
chr4	34008209	34008423	peak17071	30	0	100.14	-1	-1
chr1	32687773	32688103	peak575	30	0	100.13	-1	-1
chr12	56497891	56498341	peak5381	30	0	100.11	-1	-1
chr1	143285462	143285730	peak1487	30	0	100.1	-1	-1
chr15	102426893	102427161	peak7870	30	0	100.1	-1	-1
chr18	15161938	15162206	peak10478	30	0	100.1	-1	-1
chr8	43764566	43764918	peak22425	30	0	100.1	-1	-1
chr9	40996992	40997260	peak23257	30	0	100.1	-1	-1
chr9	41832057	41832325	peak23279	30	0	100.1	-1	-1
chr9	66027027	66027295	peak23932	30	0	100.1	-1	-1
chr9	124412562	124412830	peak25175	30	0	100.1	-1	-1
chr19	35651773	35652009	peak11537	30	0	100.07	-1	-1
chr12	8088890	8089217	peak4978	30	0	100.06	-1	-1
chr4	10732845	10733200	peak17000	30	0	100.06	-1	-1
chr5	140943664	140944078	peak19055	30	0	100.05	-1	-1
chr1	43406474	43406937	peak696	30	0	100.03	-1	-1
chr12	108079280	108079641	peak5636	30	0	100.03	-1	-1
chr14	103279535	103279797	peak6913	30	0	100.02	-1	-1
chr18	56757234	56757543	peak10652	30	0	100.01	-1	-1
chr19	40196440	40196812	peak11647	30	0	100.01	-1	-1
