# Supplementary material for: Seqinspector: position-based navigation through the ChIP-seq data landscape to identify gene expression regulators
Source: BMC Bioinformatics. 2016 Feb 12;17:85. doi: 10.1186/s12859-016-0938-4 (PMC4751710; doi:10.1186/s12859-016-0938-4)
Supplement: Additional file 3: — Lists of astroglia and neuron specific genes. (XLS 63 kb) [file 12859_2016_938_MOESM3_ESM.xls]

## Sheet: Sheet1
Astroglia specific genes – FPKM > 20, Fold vs other populations > 15					Neuron specific genes – FPKM > 20, Fold vs other populations > 15
Symbol	FPKM in astrocytes	FPKM in other cell types	Fold difference		Symbol	FPKM in neurons	FPKM in other cell types	Fold difference
Hgf	28.338	0.3373	83.992		Reln	849.03	0.3983	2131.4
Slco1c1	408.28	6.5901	61.953		Nhlh2	66.303	0.1002	661.07
Aqp4	317.63	5.1723	61.411		Trp73	73.153	0.1232	593.6
Bmpr1b	29.887	0.5083	58.798		Slc17a6	61.818	0.1125	549.12
Ppp1r3c	104.65	1.8711	55.931		Nxph4	71.761	0.2122	338.04
Slc30a10	64.69	1.1576	55.879		A930038C07Rik	143.79	0.4525	317.77
Plcd4	33.97	0.6157	55.165		Lhx5	31.156	0.1	311.56
Tnc	118.15	2.2394	52.758		Sst	707.15	2.6311	268.76
Pdk4	63.89	1.2179	52.455		Snhg11	303.1	1.1408	265.67
Notch3	34.621	0.6676	51.852		5330417C22Rik	35.012	0.15	233.32
Itga7	43.428	0.8541	50.844		1500016L03Rik	23.289	0.1	232.89
Pla2g3	47.764	0.9697	49.253		Islr2	138.09	0.652	211.77
Fmo1	65.294	1.3492	48.391		Dlx1	60.561	0.2967	204.07
Itih3	68.64	1.528	44.918		Mab21l1	31.447	0.1648	190.74
Slc14a1	53.171	1.2074	44.038		Gdf5	26.093	0.1515	172.12
Grm3	158.36	3.6166	43.788		Igfbpl1	32.579	0.2002	162.72
Atp13a4	76.301	1.7622	43.296		Ecel1	33.543	0.2069	162.12
Paqr6	22.317	0.5616	39.736		Npy	646.48	4.1787	154.7
Gja1	500.72	12.759	39.243		Ebf3	53.56	0.3849	139.13
Fgfr3	295.65	7.6263	38.767		Dlx1as	24.203	0.1795	134.79
Egfr	38.625	0.9985	38.68		Tmem90a	35.897	0.2687	133.57
Cyr61	842.29	21.961	38.353		Celf6	34.48	0.2613	131.95
Bhlhe40	392.34	10.279	38.169		Clstn2	63.546	0.5885	107.97
Gdpd2	71.55	1.9048	37.561		March4	21.8	0.2325	93.732
Nwd1	53.629	1.4362	37.34		Npas4	83.323	0.8938	93.217
Slc4a4	266.26	7.1874	37.045		Grm2	37.243	0.4152	89.692
Aldh1l1	145.43	4.0516	35.895		Slc32a1	49.425	0.5646	87.536
Cbs	91.373	2.5722	35.522		Tmem130	148.03	1.7071	86.712
St6galnac5	61.514	1.7337	35.48		Tbr1	42.297	0.535	79.052
Cth	24.752	0.7101	34.855		Cacna2d2	89.91	1.1379	79.009
Slc6a11	563.9	16.873	33.419		Dlx2	31.437	0.4111	76.453
Ccdc80	49.421	1.4937	33.085		Dync1i1	86.36	1.1518	74.977
Chrdl1	48.483	1.5724	30.833		Bcl11a	60.142	0.8864	67.844
Sox9	93.242	3.0606	30.465		Stmn2	386.72	5.7619	67.116
Slc7a11	34.321	1.1578	29.643		Dpysl5	103.31	1.7019	60.701
Entpd2	80.547	2.7619	29.163		Celf4	121.21	2.4305	49.871
Sorcs2	53.202	1.8371	28.958		L1cam	60.425	1.2236	49.381
Aifm3	42.19	1.4742	28.617		Meg3	397.18	8.0986	49.043
Cyp4f15	41.003	1.4355	28.562		Bhlhe22	24.552	0.5029	48.816
Angptl4	52.372	1.8466	28.36		Nppc	30.246	0.6249	48.4
Fkbp10	27.652	0.9919	27.876		Vstm2l	63.71	1.3796	46.177
Slc15a2	160.64	5.9161	27.153		Robo2	35.412	0.7934	44.631
Lrig1	129.06	4.7619	27.103		Syt1	122.3	2.9271	41.783
Dio2	114.25	4.3228	26.431		Nr2f2	30.503	0.7374	41.364
Slc7a2	37.422	1.4326	26.121		Cpne7	24.174	0.6197	39.005
S1pr1	297.7	11.698	25.448		Tubb3	333.76	8.655	38.563
AI464131	96.081	4.064	23.641		Rian	70.841	1.8572	38.142
Wwtr1	33.5	1.4414	23.241		Vgf	67.931	1.8463	36.791
Emp2	62.113	2.6871	23.114		Syt4	81.398	2.2994	35.399
Slc39a12	125.6	5.4442	23.071		Synpr	40.974	1.2013	34.105
Mlc1	382.58	16.584	23.068		Elavl2	32.66	0.9812	33.284
Slc7a10	307.77	13.449	22.883		Cxcl12	241.94	7.2996	33.144
Pdgfrb	24.674	1.0876	22.685		Dach1	24.66	0.7557	32.628
Pamr1	41.093	1.832	22.43		Ablim1	46.692	1.4625	31.925
Slc1a3	1144.1	51.14	22.372		BC005764	67.378	2.1359	31.545
Mfge8	730.33	33.463	21.824		Cd274	57.478	1.9107	30.081
Vcam1	190.68	8.9252	21.364		6430598A04Rik	35.413	1.2491	28.35
Lxn	96.705	4.5707	21.157		Crmp1	224.78	7.9676	28.212
Trim9	232.6	11.345	20.502		Ndrg4	287.45	10.797	26.622
Glt25d2	22.97	1.1435	20.086		Amy1	23.067	0.8741	26.389
1700027L20Rik	102.4	5.2254	19.597		Ina	74.458	2.8727	25.918
1700084C01Rik	25.229	1.2929	19.513		Calb2	109.94	4.2741	25.723
Amot	21.189	1.0869	19.494		Gap43	347.27	13.738	25.276
Fam20a	38.093	1.9725	19.311		Zic1	45.894	1.817	25.257
Hes1	130.99	6.8212	19.203		Scg2	50.488	2.0539	24.581
Id1	69.873	3.6483	19.152		Gabrg2	23.954	1.004	23.856
Daam2	187.45	9.8268	19.075		Rbms1	26.563	1.141	23.279
Id3	218.76	11.485	19.047		Rem2	22.211	0.9824	22.609
Adhfe1	21.65	1.1451	18.905		Rims3	22.366	1.0037	22.282
Gpc4	21.491	1.1578	18.56		Ache	128.71	5.8786	21.895
Rgs20	55.904	3.021	18.504		Cd24a	95.736	4.4088	21.714
Cldn10	145.43	7.9604	18.269		Car10	40.725	1.8985	21.45
A130022J15Rik	47.282	2.6537	17.817		Atp1a3	351.12	16.413	21.392
Tgfb2	27.661	1.553	17.811		Gad1	66.811	3.1321	21.33
Elovl2	46.178	2.6227	17.606		Nrn1	105.28	5.2149	20.189
Ezr	118.01	6.8411	17.251		Cnr1	50.83	2.6353	19.288
Sparcl1	1768.3	104.54	16.915		Dact1	69.623	3.617	19.248
Fgfbp3	41.15	2.4458	16.824		Zcchc12	64.496	3.4261	18.824
Slc25a18	105.33	6.366	16.546		Gng2	136.83	7.2698	18.821
Fabp7	1604.1	97.181	16.506		Cdh4	38.395	2.1089	18.206
F3	163.72	10.013	16.35		Celf5	41.174	2.2634	18.191
Alpl	27.601	1.714	16.103		Gria1	52.545	2.9089	18.063
Kcne1l	28.343	1.7876	15.854		Col6a2	43.446	2.4082	18.04
Igfbp2	353.5	22.454	15.743		D0H4S114	93.025	5.2324	17.778
Slc1a4	303.14	19.521	15.528		Foxo6	27.305	1.5727	17.361
Acsbg1	179.16	11.612	15.428		Cacna2d1	65.358	3.7702	17.335
Ncan	280.14	18.353	15.263		Fam65b	30.186	1.7432	17.315
Gfap	126.9	8.3734	15.155		Kit	28.344	1.652	17.156
Vcl	44.595	2.9428	15.153		Actl6b	38.333	2.2764	16.839
					Cacna2d3	34.951	2.1107	16.558
					Slc2a13	41.885	2.5674	16.314
					Syngr3	94.181	5.793	16.257
					Syt7	29.369	1.8284	16.062
					Spock1	27.029	1.7311	15.613
					Syp	253.95	16.288	15.591
					Kcnip2	76.294	4.9042	15.556
					Tmem59l	44.003	2.8563	15.405
					Cntnap2	37.606	2.4768	15.183
					Chgb	61.167	4.0339	15.163
					Slc6a17	27.613	1.8212	15.162
					Gprin1	28.585	1.9038	15.014
					Snap25	146.67	9.7721	15.009
