# Supplementary material for: Seqinspector: position-based navigation through the ChIP-seq data landscape to identify gene expression regulators
Source: BMC Bioinformatics. 2016 Feb 12;17:85. doi: 10.1186/s12859-016-0938-4 (PMC4751710; doi:10.1186/s12859-016-0938-4)
Supplement: Additional file 4: — List of genes regulated in ruptured intracranial aneurysm. (XLS 25 kb) [file 12859_2016_938_MOESM4_ESM.xls]

## Sheet: Arkusz1
List of genes from Pera et al. (2013) Gene expression profiling of blood in ruptured intracranial aneurysms: in search of biomarkers
Upregulated						Downregulated
Probe ID	Gene Symbol	Accession	Entrez Gene ID	Log2ratio		ILMN_1782057	ATP8B2	NM_000566.2	57198	-0.76123
ILMN_1762713	C19orf59	NM_181612.2	199675	1.77621		ILMN_1717261	HLA-DRB3	BF512991	3125	-0.76179
ILMN_1812281	ARG1	NM_000045.2	383	1.75111		ILMN_1719986	PIK3IP1	NM_052880.3	113791	-0.76473
ILMN_1721762	IL18RAP	NM_001024938.1	8807	1.63647		ILMN_3215712	LOC100131609	NM_001011649.1	100131609	-0.76737
ILMN_1694548	ANXA3	NM_052961.2	306	1.52597		ILMN_3239629	LOC729679	NM_004358.3	729679	-0.76977
ILMN_1772131	IL1R2	NM_001035254.1	7850	1.50439		ILMN_3302177	RPL14L	NM_003059.2	144581	-0.7705
ILMN_1796316	MMP9		4318	1.44895		ILMN_2338348	UBASH3A	NM_020452.2	53347	-0.77438
ILMN_1679826	CST7	NM_004776.2	8530	1.31567		ILMN_1768482	CD8A	NM_001040651.1	925	-0.77799
ILMN_1781700	IL18R1	NM_002185.2	8809	1.3055		ILMN_3235176	C2orf89	NM_004130.2	129293	-0.78021
ILMN_1812433	HP	NM_001001895.1	3240	1.29246		ILMN_2353732	CD8A	BE165723	925	-0.78025
ILMN_1748915	S100A12	NM_005621.1	6283	1.24135		ILMN_1756501	ST6GAL1	NM_016337.2	6480	-0.78103
ILMN_1661695	IRAK3	NM_018324.1	11213	1.23859		ILMN_2401779	FAM102A	NM_004585.3	399665	-0.78312
ILMN_2186061	PFKFB3	NM_005449.3	5209	1.23097		ILMN_1709237	EPHX2	NM_018281.2	2053	-0.78706
ILMN_2230862	GYG1	NM_030666.2	2992	1.20685		ILMN_2183687	LIME1	NM_003494.2	54923	-0.78821
ILMN_1799106	MOSC1	NM_014207.2	64757	1.16119		ILMN_3267760	LOC100128936	NM_170776.3	100128936	-0.79366
ILMN_1748090	SLC2A11	NM_003684.3	66035	1.11806		ILMN_1671568	ECHDC2	NM_007115.2	55268	-0.79596
ILMN_1761566	C5orf32	AW273831	84418	1.10811		ILMN_1728298	SBK1	NM_001706.2	388228	-0.79634
ILMN_1913678		NM_000130.4	NA	1.10317		ILMN_3306215	LOC729926	AK024576	729926	-0.79932
ILMN_1684585	ACSL1	NM_144590.2	2180	1.08668		ILMN_1719756	ZAP70	NM_003137.3	7535	-0.80012
ILMN_1722981	TLR5	NM_006725.2	7100	1.08072		ILMN_1711573	CD96	NM_173343.1	10225	-0.80244
ILMN_1704870	PGLYRP1	NM_004666.1	8993	1.05326		ILMN_2302757	FCGBP	CR592039	8857	-0.80371
ILMN_3231554	LOC728093		728093	1.0487		ILMN_3284584	LOC390345	NM_032412.3	390345	-0.80381
ILMN_1701603	ALPL	NM_003890.1	249	1.03242		ILMN_2073184	S1PR5	NM_002258.2	53637	-0.80414
ILMN_1798804	SRPK1	NM_015292.1	6732	1.02364		ILMN_1751400	SKAP1	NM_005238.2	8631	-0.81174
ILMN_2072178	ECHDC3	NM_024829.4	79746	1.0086		ILMN_1744347	LOC127295		127295	-0.81334
ILMN_1785732	TNFAIP6	NM_052972.2	7130	1.00798		ILMN_1772218	HLA-DPA1	NM_001759.2	3113	-0.81625
ILMN_2114720	SLPI	NM_006045.1	6590	1.00364		ILMN_1792323	HDC	NM_022746.2	3067	-0.81681
ILMN_1732923	SIPA1L2	NM_002371.2	57568	0.983785		ILMN_3244117	STMN3	AI142298	50861	-0.82112
ILMN_1778444	FKBP5	BU736526	2289	0.980804		ILMN_2342579	IL7R	NM_198053.1	3575	-0.82295
ILMN_1755843	SLC26A8	NM_017806.1	116369	0.971231		ILMN_2320330	MAL	NM_003059.2	4118	-0.82335
ILMN_1767377	LOC153561	NM_006825.2	153561	0.968147		ILMN_1701613	RARRES3	NM_004345.3	5920	-0.82514
ILMN_1695157	CA4	NM_001459.2	762	0.967156		ILMN_1810577	RPS4X	NM_003517.2	6191	-0.82696
ILMN_3238814	LOC100170939	CD236903	100170939	0.966345		ILMN_1712431	FAM113B	NM_203416.1	91523	-0.82755
ILMN_1810420	DYSF		8291	0.964805		ILMN_1688279	PVRIG	NM_012413.3	79037	-0.83384
ILMN_1737314	BCL6	NM_003516.2	604	0.960297		ILMN_1726981	VEGFB	NM_001979.4	7423	-0.8364
ILMN_2050911	SLC22A4	NM_024070.3	6583	0.956684		ILMN_1761159	ESYT1		23344	-0.83932
ILMN_2379599	CD163	NM_170736.1	9332	0.930208		ILMN_1695025	CD2	NM_000732.4	914	-0.84037
ILMN_1684887	SAMSN1	NM_005091.1	64092	0.923843		ILMN_2338323	CDC25B	NM_022555.3	994	-0.8472
ILMN_1670302	HK3	NM_020808.3	3101	0.915122		ILMN_1753112	CD5	NM_005621.1	921	-0.84872
ILMN_2415529	CDK5RAP2	NM_000733.2	55755	0.897717		ILMN_2079655	KLRB1	NM_003377.3	3820	-0.8616
ILMN_2132599	ANKRD22	NM_005139.2	118932	0.890574		ILMN_2067656	CCND2	CB306043	894	-0.8681
ILMN_1685824	B4GALT5		9334	0.88134		ILMN_1699160	ITK	NM_148973.1	3702	-0.87246
ILMN_1766896	ZDHHC19		131540	0.881077		ILMN_1691341	IL7R	XM_937367.1	3575	-0.88042
ILMN_1674696	OLAH	NM_024693.2	55301	0.879031		ILMN_1739794	CD3E	NM_022136.3	916	-0.88507
ILMN_1707286	FLJ22662	NM_016269.2	79887	0.877655		ILMN_2415786	CD96	NM_003032.2	10225	-0.88763
ILMN_1807529	PADI4	NM_170776.3	23569	0.873465		ILMN_2122103	ETS1	NM_006720.3	2113	-0.89087
ILMN_1857413		NM_003364.2	NA	0.863357		ILMN_1728132	LDHB	NM_144590.1	3945	-0.89193
ILMN_1722622	CD163	NM_001995.2	9332	0.859763		ILMN_2368530	IL32	NM_001024401.2	9235	-0.90993
ILMN_2089073	ATP9A	XM_060417.3	10079	0.857975		ILMN_1760509	EOMES	NM_003064.2	8320	-0.92553
ILMN_1700896	SAP30	NM_002112.2	8819	0.853082		ILMN_1916256		NM_005546.3	NA	-0.9274
ILMN_1794165	PGD	NM_000045.2	5226	0.848231		ILMN_1765109	TNFRSF25	BC070337	8718	-0.93358
ILMN_1799848	ANKRD22	NM_005238.2	118932	0.845317		ILMN_1679185	LEF1	NM_001767.2	51176	-0.93446
ILMN_1685057	SLC22A4	NM_000717.2	6583	0.843891		ILMN_2377669	CD247	NM_001242.4	919	-0.93628
ILMN_2176063	FCGR1A	NM_002863.3	2209	0.843656		ILMN_1775542	FAIM3	NM_012387.1	9214	-0.94073
ILMN_1768973	HIST2H2AC	NM_001012633.1	8338	0.83705		ILMN_1676924	CD247	NM_033554.2	919	-0.94721
ILMN_1674574	VNN1	BU730176	8876	0.836342		ILMN_1792538	CD7	NM_004427.3	924	-0.95131
ILMN_1674394	C20orf3	NM_171827.2	57136	0.836112		ILMN_1785424	ABLIM1	NM_203416.2	3983	-0.95603
ILMN_1688580	CAMP	NM_003268.4	820	0.835953		ILMN_1687538	ETS1	NM_007199.1	2113	-0.96209
ILMN_2075051	PGS1	NM_012483.1	9489	0.83515		ILMN_2166831	RPS4X	NM_001007.3	6191	-0.96587
ILMN_1765941	GPR97	NM_004994.2	222487	0.835101		ILMN_2091412	FLT3LG	XM_499022.3	2323	-0.97152
ILMN_1766045	SH3GLB1	NM_006137.6	51100	0.83447		ILMN_1656287	SPOCK2	NM_003853.2	9806	-0.97829
ILMN_1784216	KRTAP19-6	NM_004566.2	337973	0.83433		ILMN_2327860	MAL	NM_003650.2	4118	-0.97954
ILMN_1774071	CD177	NM_201433.1	57126	0.831538		ILMN_1710734	GZMK	NM_002001.2	3003	-0.97984
ILMN_1659047	HIST2H2AA3	AA461314	8337	0.826017		ILMN_1730622	EVL	NM_004117.2	51466	-0.98022
ILMN_1745994	GAS7	NM_207331.2	8522	0.822742		ILMN_2261416	CD3D	NM_002300.4	915	-0.98407
ILMN_3251610	CD177	NM_174918.2	57126	0.821158		ILMN_2325837	CD3D	NM_020406.2	915	-0.98747
ILMN_1750429	MKNK1	NM_001924.2	8569	0.819174		ILMN_1790692	GNLY	NM_002115.1	10578	-1.01082
ILMN_1808047	PHC2	NM_001838.2	1912	0.814452		ILMN_1665761	BCL11B	NM_024419.3	64919	-1.0387
ILMN_1815054	GPR97	NM_171827.2	222487	0.813823		ILMN_1746565	CD6	NM_030760.3	923	-1.04028
ILMN_3242900	HIST2H2AA4	NM_004347.1	723790	0.812767		ILMN_2213136	LEF1	NM_138371.1	51176	-1.06171
ILMN_1656934	REPS2	BG191363	9185	0.809769		ILMN_1873034		NM_001007.3	NA	-1.07452
ILMN_1696187	PYGL	NM_004726.2	5836	0.809679		ILMN_1715131	CCR7	NM_138576.2	1236	-1.07939
ILMN_1709233	F5	XM_925876.1	2153	0.806383		ILMN_1684349	IL2RB	NM_014767.1	3560	-1.08779
ILMN_1675190	RETN	X00437	56729	0.797902		ILMN_1688959	CD27	NM_002104.2	939	-1.10595
ILMN_1679133	SERPINB1	NM_000734.2	1992	0.794161		ILMN_1886655		XM_939368.1	NA	-1.22638
ILMN_1778111	LOC441124	NM_005816.4	441124	0.788245		ILMN_1844464		NM_005442.2	NA	-1.236
ILMN_1798256	UPP1	NM_016009.2	7378	0.786519		ILMN_1688423	FCER1A	NM_198196.2	2205	-1.49732
ILMN_1735552	KIF1B	NM_022440.1	23095	0.783467
ILMN_1741727	QPCT	AL049435	25797	0.782753
ILMN_1722158	CASP5	NM_001039617.1	838	0.780498
ILMN_1770818	LOC642342	NM_016269.2	642342	0.78004
ILMN_2052208	GADD45A	NM_002631.2	1647	0.779308
ILMN_1675756	KCNJ15	NM_020531.2	3772	0.77929
ILMN_2144426	HIST2H2AA3	XM_933030.1	8337	0.775566
ILMN_1805228	LRG1	NM_001079.3	116844	0.773622
ILMN_1808979	CLEC4D	NM_003516.2	338339	0.771304
ILMN_1678919	YOD1	NM_015074.2	55432	0.769164
ILMN_1731907	LOC643313	NM_018566.3	643313	0.765575
ILMN_1802808	LOC654103	NM_020415.2	654103	0.764812
ILMN_1790891	CKAP4	NM_003864.3	10970	0.764196
ILMN_3251658	LILRA6	NM_003726.3	79168	0.760738
