# Supplementary material for: Seqinspector: position-based navigation through the ChIP-seq data landscape to identify gene expression regulators
Source: BMC Bioinformatics. 2016 Feb 12;17:85. doi: 10.1186/s12859-016-0938-4 (PMC4751710; doi:10.1186/s12859-016-0938-4)
Supplement: Additional file 5: — Five example sets of genes used for comparison of seqinspector to other tools. (XLS 33 kb) [file 12859_2016_938_MOESM5_ESM.xls]

## Sheet: Origin
Seqinspector	ENCODE ChIP-Seq Significance Tool	CSCAN	Opossum 3.0	Cremag
dexamethasone induced genes in mouse	dexamethasone	BDP1 targets	Liver specific	SRF dependent genes
mm9	hg19	hg19	hg19	mm9
Per1	330	NM_000895	AASS	ENSMUSG00000038418
Ddit4	687	NM_001004298	ACSM1	ENSMUSG00000037868
Sult1a1	1052	NM_001009565	ALB	ENSMUSG00000071341
Sgk1	1831	NM_001030001	AMBP
Acsl3	1843	NM_001032	APOA2
Spsb1	2180	NM_001033026	ATP6V1A
Mertk	2289	NM_001035507	CPEB3
Mapk4	2353	NM_001039619	CWF19L2
Slc25a33	2752	NM_001042618	DDX50
Errfi1	2766	NM_001126131	DYNLL2
Prodh	4792	NM_001145	ESD
Fam107a	4837	NM_001164160	EVI5
Klf9	5187	NM_001164161	FAM134B
Tsc22d3	5406	NM_001164162	FKBP4
Pim3	5997	NM_001164163	GPX7
Pdk4	6446	NM_001164164	GRB7
Nedd9	7278	NM_001165960	GTF3C6
Klf13	7538	NM_001195200	HGFAC
Rhou	7704	NM_001195201	HNF1B
Tob2	8660	NM_001195217	IFI30
Rgs17	27244	NM_001197325	IGFBP1
Axud1	28231	NM_001206836	LEAP2
Lmod1	28984	NM_001512	LIPG
Nuak1	51655	NM_001668	MIA2
	54541	NM_002155	NOSIP
	55224	NM_002693	NR0B2
	55273	NM_002937	NR1H4
	57488	NM_004515	NR1I3
	79627	NM_004663	NR5A2
	83716	NM_005481	NUFIP2
	83733	NM_005484	OAZ3
	84913	NM_006109	PAH
	115572	NM_006148	PAPD4
	116154	NM_006353	PARP16
	117283	NM_006876	PEX7
	122402	NM_014016	POLI
	126695	NM_018119	PROS1
	153218	NM_018225	PRR15
	157310	NM_018312	PRRG2
	199964	NM_021628	PSMD13
	286887	NM_021831	RASSF6
	727751	NM_022037	RASSF7
	6347	NM_022173	RNF125
	8870	NM_024407	SEC16B
	10769	NM_024867	SEMA4A
	91523	NM_033420	SLC40A1
		NM_138356	SLC6A13
		NM_139159	SPATC1
		NM_144508	TLE4
		NM_144722	TMEM11
		NM_170589	TRAF3IP3
		NM_174923	TTR
		NM_177965	UGT1A1
		NM_178427	UMPS
		NM_197964	ZBTB39
		NR_002312
		NR_003051
		NR_026703
		NR_026704
		NR_026705
		NR_026776
		NR_026790
		NR_030583
		NR_033379
		NR_033947
		NR_037447
		NR_038292
		NR_038293
		NR_038294

## Sheet: ENS Transcript
Seqinspector	ENCODE ChIP-Seq Significance Tool	CSCAN	Opossum 3.0	Cremag
dexamethasone induced genes in mouse	dexamethasone	BDP1 targets	Liver specific	SRF dependent genes
mm9	hg19	hg19	hg19	mm9
ENSMUST00000035779	ENST00000274289	ENST00000393376	ENST00000393376	ENSMUST00000048289
ENSMUST00000134566	ENST00000289166	ENST00000417368	ENST00000417368	ENSMUST00000105438
ENSMUST00000142704	ENST00000371015	ENST00000307493	ENST00000307493	ENSMUST00000127820
ENSMUST00000135642	ENST00000355648	ENST00000520010	ENST00000520010	ENSMUST00000130933
ENSMUST00000132997	ENST00000395636	ENST00000523065	ENST00000523065	ENSMUST00000145754
ENSMUST00000154777	ENST00000361300	ENST00000295897	ENST00000295897	ENSMUST00000145936
ENSMUST00000148608	ENST00000293756	ENST00000415165	ENST00000415165	ENSMUST00000146986
ENSMUST00000020308	ENST00000409874	ENST00000621085	ENST00000621085	ENSMUST00000064795
ENSMUST00000073600	ENST00000320567	ENST00000621628	ENST00000621628	ENSMUST00000165033
ENSMUST00000128640	ENST00000256404	ENST00000265132	ENST00000265132	ENSMUST00000095759
ENSMUST00000030811	ENST00000372390	ENST00000367990	ENST00000367990
ENSMUST00000121887	ENST00000372397	ENST00000463273	ENST00000463273
ENSMUST00000036070	ENST00000372383	ENST00000469730	ENST00000469730
ENSMUST00000120411	ENST00000239223	ENST00000273398	ENST00000273398
ENSMUST00000137133	ENST00000371268	ENST00000475322	ENST00000475322
ENSMUST00000063694	ENST00000281455	ENST00000412050	ENST00000412050
ENSMUST00000185175	ENST00000504342	ENST00000265997	ENST00000265997
ENSMUST00000183817	ENST00000303562	ENST00000614585	ENST00000614585
ENSMUST00000183907	ENST00000436639	ENST00000282251	ENST00000282251
ENSMUST00000036884	ENST00000302071	ENST00000373585	ENST00000373585
ENSMUST00000059352	ENST00000356644	ENST00000610822	ENST00000610822
ENSMUST00000159162	ENST00000259727	ENST00000579991	ENST00000579991
ENSMUST00000091851	ENST00000252250	ENST00000378720	ENST00000378720
ENSMUST00000162863	ENST00000379359	ENST00000370331	ENST00000370331
ENSMUST00000160601	ENST00000263464	ENST00000540033	ENST00000540033
ENSMUST00000014505	ENST00000216797	ENST00000399793	ENST00000399793
ENSMUST00000140221	ENST00000299964	ENST00000306320	ENST00000306320
ENSMUST00000021794	ENST00000225688	ENST00000001008	ENST00000001008
ENSMUST00000163623	ENST00000317276	ENST00000630279	ENST00000630279
ENSMUST00000020220	ENST00000369221	ENST00000361314	ENST00000361314
ENSMUST00000129355	ENST00000307365	ENST00000309156	ENST00000309156
ENSMUST00000019721	ENST00000367202	ENST00000394211	ENST00000394211
ENSMUST00000134068	ENST00000575734	ENST00000445327	ENST00000445327
ENSMUST00000101004	ENST00000251527	ENST00000394209	ENST00000394209
ENSMUST00000021271	ENST00000235382	ENST00000329970	ENST00000329970
ENSMUST00000132462	ENST00000225831	ENST00000382774	ENST00000382774
ENSMUST00000142392	ENST00000367858	ENST00000610754	ENST00000610754
ENSMUST00000102605	ENST00000413996	ENST00000616941	ENST00000616941
ENSMUST00000166748	ENST00000237305	ENST00000614955	ENST00000614955
ENSMUST00000042818	ENST00000528577	ENST00000619478	ENST00000619478
ENSMUST00000139861	ENST00000377126	ENST00000617811	ENST00000617811
ENSMUST00000003620	ENST00000400113	ENST00000621123	ENST00000621123
ENSMUST00000136776	ENST00000597629	ENST00000617272	ENST00000617272
ENSMUST00000141635	ENST00000335953	ENST00000620125	ENST00000620125
ENSMUST00000126087	ENST00000392996	ENST00000597802	ENST00000597802
ENSMUST00000123969	ENST00000370435	ENST00000407280	ENST00000407280
ENSMUST00000132241	ENST00000262424	ENST00000275525	ENST00000275525
ENSMUST00000131996	ENST00000327451	ENST00000296877	ENST00000296877
ENSMUST00000117676	ENST00000306279	ENST00000261292	ENST00000261292
ENSMUST00000019909	ENST00000375856	ENST00000580036	ENST00000580036
ENSMUST00000064225	ENST00000439190	ENST00000596358	ENST00000596358
ENSMUST00000136615	ENST00000450236	ENST00000599537	ENST00000599537
ENSMUST00000045487	ENST00000416884	ENST00000598544	ENST00000598544
ENSMUST00000120509	ENST00000259874	ENST00000254227	ENST00000254227
ENSMUST00000143094	ENST00000383560	ENST00000548884	ENST00000548884
ENSMUST00000124203	ENST00000435856	ENST00000392986	ENST00000392986
ENSMUST00000142174	ENST00000546455	ENST00000551379	ENST00000551379
ENSMUST00000150089		ENST00000188403	ENST00000188403
ENSMUST00000092673		ENST00000512372	ENST00000512372
ENSMUST00000020145		ENST00000367983	ENST00000367983
ENSMUST00000141218		ENST00000437437	ENST00000437437
ENSMUST00000126560		ENST00000442691	ENST00000442691
ENSMUST00000124350		ENST00000412844	ENST00000412844
ENSMUST00000135195		ENST00000428574	ENST00000428574
ENSMUST00000100036		ENST00000505005	ENST00000505005
ENSMUST00000164659		ENST00000508740	ENST00000508740
ENSMUST00000105686		ENST00000367982	ENST00000367982
ENSMUST00000038562		ENST00000511676	ENST00000511676
ENSMUST00000105685		ENST00000367981	ENST00000367981
ENSMUST00000105684		ENST00000367984	ENST00000367984
ENSMUST00000156897		ENST00000367985	ENST00000367985
ENSMUST00000167342		ENST00000367979	ENST00000367979
ENSMUST00000149360		ENST00000367980	ENST00000367980
ENSMUST00000125135		ENST00000628566	ENST00000628566
ENSMUST00000149743		ENST00000367362	ENST00000367362
ENSMUST00000156451		ENST00000236914	ENST00000236914
ENSMUST00000135896		ENST00000447034	ENST00000447034
ENSMUST00000106373		ENST00000367357	ENST00000367357
ENSMUST00000106371		ENST00000544748	ENST00000544748
ENSMUST00000155419		ENST00000225388	ENST00000225388
ENSMUST00000106372		ENST00000321531	ENST00000321531
ENSMUST00000050467		ENST00000627780	ENST00000627780
ENSMUST00000112995		ENST00000553106	ENST00000553106
ENSMUST00000055738		ENST00000551337	ENST00000551337
ENSMUST00000133023		ENST00000546844	ENST00000546844
ENSMUST00000112996		ENST00000423041	ENST00000423041
ENSMUST00000123898		ENST00000296783	ENST00000296783
ENSMUST00000152048		ENST00000428308	ENST00000428308
		ENST00000453514	ENST00000453514
		ENST00000261888	ENST00000261888
		ENST00000367756	ENST00000367756
		ENST00000318471	ENST00000318471
		ENST00000541292	ENST00000541292
		ENST00000579534	ENST00000579534
		ENST00000406285	ENST00000406285
		ENST00000394236	ENST00000394236
		ENST00000319694	ENST00000319694
		ENST00000450427	ENST00000450427
		ENST00000596877	ENST00000596877
		ENST00000246794	ENST00000246794
		ENST00000532097	ENST00000532097
		ENST00000431206	ENST00000431206
		ENST00000621534	ENST00000621534
		ENST00000307439	ENST00000307439
		ENST00000342081	ENST00000342081
		ENST00000395777	ENST00000395777
		ENST00000335049	ENST00000335049
		ENST00000620201	ENST00000620201
		ENST00000622100	ENST00000622100
		ENST00000622905	ENST00000622905
		ENST00000431809	ENST00000431809
		ENST00000397582	ENST00000397582
		ENST00000397583	ENST00000397583
		ENST00000454668	ENST00000454668
		ENST00000528736	ENST00000528736
		ENST00000217740	ENST00000217740
		ENST00000308284	ENST00000308284
		ENST00000435124	ENST00000435124
		ENST00000414683	ENST00000414683
		ENST00000355014	ENST00000355014
		ENST00000368285	ENST00000368285
		ENST00000368284	ENST00000368284
		ENST00000438830	ENST00000438830
		ENST00000368282	ENST00000368282
		ENST00000368286	ENST00000368286
		ENST00000261024	ENST00000261024
		ENST00000427241	ENST00000427241
		ENST00000455320	ENST00000455320
		ENST00000427419	ENST00000427419
		ENST00000440626	ENST00000440626
		ENST00000343164	ENST00000343164
		ENST00000445055	ENST00000445055
		ENST00000377470	ENST00000377470
		ENST00000447830	ENST00000447830
		ENST00000376552	ENST00000376552
		ENST00000376544	ENST00000376544
		ENST00000317635	ENST00000317635
		ENST00000367025	ENST00000367025
		ENST00000479796	ENST00000479796
		ENST00000367026	ENST00000367026
		ENST00000367024	ENST00000367024
		ENST00000237014	ENST00000237014
		ENST00000610404	ENST00000610404
		ENST00000613781	ENST00000613781
		ENST00000305208	ENST00000305208
		ENST00000360418	ENST00000360418
		ENST00000232607	ENST00000232607
		ENST00000628619	ENST00000628619
		ENST00000300101	ENST00000300101

## Sheet: Symbol
Seqinspector	ENCODE ChIP-Seq Significance Tool	CSCAN	Opossum 3.0	Cremag
dexamethasone induced genes in mouse	dexamethasone	BDP1 targets	Liver specific	SRF dependent genes
mm9	hg19	hg19	hg19	mm9
Per1	CEBPD	LTA4H	AASS	Egr2
Ddit4	PLK2	C10orf90	ACSM1	Egr1								NFKBIA
Sult1a1	FAM46B	CDKL4	ALB	Egr4								DUSP1
Sgk1	PHACTR3	RPS29	AMBP									FKBP5
Acsl3	IP6K3	TMEM259	APOA2									IP6K3
Spsb1	TDRD9	AGBL5	ATP6V1A									PER1
Mertk	KDF1	PRMT5	CPEB3									ESYT2
Mapk4	SPINK13	PARP2	CWF19L2									DDIT4
Slc25a33	PEBP4	POLG	DDX50									ZFP36
Errfi1	TSC22D3	ANG	DYNLL2									NNMT
Prodh	DUSP1	PPP6R3	ESD									SLCO4A1
Fam107a	TMEM61	ALOXE3	EVI5									BIRC3
Klf9	ACSL1	CCDC107	FAM134B									PLK2
Tsc22d3	FKBP5	ARNT	FKBP4									IRS2
Pim3	FOS	RAB11A	GPX7									RASD1
Pdk4	SESN1	GSTA4	GRB7									FOS
Nedd9	GMPR	HSPA6	GTF3C6									CEBPD
Klf13	SLCO4A1	RNASE4	HGFAC									ETNK2
Rhou	KRT6C	ILF2	HNF1B									OGFRL1
Tob2	RGCC	MED16	IFI30
Rgs17	BIRC3	LASP1	IGFBP1									FAM46B
Axud1	NFKBIA	HMGN4	LEAP2
Lmod1	NNMT	B4GAT1	LIPG
Nuak1	RASD1	SACM1L	MIA2
	PER1	POLR3E	NOSIP									KDF1
	PNLIP	SMU1	NR0B2									SPINK13		SLC25A18
	DDIT4	TIA1	NR1H4									PEBP4		PHACTR3
	ETNK2	NDUFS7	NR1I3									TSC22D3		TMEM100
	TMEM100	SPEF2	NR5A2											TDRD9
	ESYT2	SHF	NUFIP2									TMEM61
	RGS2	DPP9	OAZ3									ACSL1
	CCL2	CASC5	PAH
	SGK1	C8orf37	PAPD4
	KLF9	C7orf55	PARP16									SESN1
	TUBA3C		PEX7									GMPR
	ZFP36		POLI
	ZBTB16		PROS1									KRT6C
	OGFRL1		PRR15									RGCC
	CRISPLD2		PRRG2
	SLC25A18		PSMD13
	ATOH8		RASSF6
	IRS2		RASSF7
	IER3		RNF125
	PCED1B		SEC16B									PNLIP
			SEMA4A
			SLC40A1
			SLC6A13
			SPATC1
			TLE4									RGS2
			TMEM11									CCL2
			TRAF3IP3									SGK1
			TTR									KLF9
			UGT1A1									TUBA3C
			UMPS
			ZBTB39									ZBTB16
												CRISPLD2
												ATOH8
												IER3
												PCED1B

## Sheet: Results
			Tool
			Seqinspector	ENCODE ChIP-Seq Significance Tool	CSCAN	Opossum 3.0	Cremag TRANSFAC	Enrichr Chea	Enrichr Encode
	Gene set	Seqinspector	10	0	0	1	5	0	8	GR	Expected
		ENCODE ChIP-Seq Significance Tool	4	0	3	6	0	6	10	GR
		CSCAN	8	10	10	0	0	0	0	BDP1
		Opossum 3.0	8	0	0	10	10	3	9	HNF
		Cremag	10	10	10	10	10	0	10	SRF
		SUM	40	20	23	27	25	9	37
						4
